# Supplementary material for: Association between systemic immune-inflammation index and insulin resistance and mortality
Source: Sci Rep. 2024 Jan 23;14:2013. doi: 10.1038/s41598-024-51878-y (PMC10806274; doi:10.1038/s41598-024-51878-y)
Supplement: Supplementary file 2 — Supplementary Table 1. [file 41598_2024_51878_MOESM2_ESM.xlsx]

## Sheet: Sheet1
Spplementary Table1. Multivariate Cox regression analysis of SII and death in different models.
	All-cause death		Cardiac death		Cerebrovascular death
	HR(95%CI)	P	HR(95%CI)	P	HR(95%CI)	P
Model 1
Q1	Re	-	Re	-	Re	-
Q2	0.92(0.69-1.22)	0.558	0.94(0.53-1.66)	0.822	1.46(0.41-5.18)	0.556
Q3	1.00(0.76-1.34)	0.962	0.88(0.49-1.59)	0.68	2.01(0.61-6.69)	0.253
Q4	2.11(1.65-2.70)	＜0.001	2.67(1.67-4.29)	＜0.001	2.40(0.74-7.78)	0.146
Model 2
Q1	Re	-	Re	-	Re	-
Q2	0.94(0.70-1.26)	0.689	0.97(0.55-1.73)	0.928	1.73(0.48-6.20)	0.398
Q3	0.95(0.71-1.26)	0.713	0.84(0.46-1.51)	0.55	2.23(0.66-7.53)	0.196
Q4	1.61(1.25-2.07)	＜0.001	2.09(1.29-3.39)	0.003	2.28(0.68-7.61)	0.179
Model 3
Q1	Re	-	Re	-	Re	-
Q2	0.95(0.70-1.27)	0.712	0.93(0.52-1.69)	0.82	1.76(0.47-6.56)	0.401
Q3	0.89(0.66-1.19)	0.434	0.79(0.43-1.46)	0.457	1.97(0.55-7.12)	0.299
Q4	1.36(1.05-1.76)	0.018	1.81(1.08-3.02)	0.024	1.52(0.42-5.53)	0.526
